# Supplementary material for: Naturally Occurring Fusarium Species and Mycotoxins in Oat Grains from Manitoba, Canada
Source: Toxins (Basel). 2021 Sep 18;13(9):670. doi: 10.3390/toxins13090670 (PMC8473195; doi:10.3390/toxins13090670)
Supplement: Supplementary file 1 [file toxins-13-00670-s001.zip]

Archive with 1 entries (1 files):
- toxins-1381308-SI.pdf
